# Supplementary material for: On the Consistency between Gene Expression and the Gene Regulatory Network of Corynebacterium glutamicum
Source: Netw Syst Med. 2021 Mar 8;4(1):51–9. doi: 10.1089/nsm.2020.0014 (PMC8006670; doi:10.1089/nsm.2020.0014)
Supplement: Supplemental data [file Supp_DataS2.zip]

Archive with 9 entries (9 files):
- Supp_Fig9.docx
- Supp_Fig1.docx
- Supp_Fig2.docx
- Supp_Fig3.docx
- Supp_Fig4.docx
- Supp_Fig5.docx
- Supp_Fig6.docx
- Supp_Fig7.docx
- Supp_Fig8.docx
